# Supplementary material for: Changes in cognitive-motor interference during rehabilitation of cane walking in patients with subacute stroke: A pilot study
Source: PLoS One. 2022 Oct 6;17(10):e0274425. doi: 10.1371/journal.pone.0274425 (PMC9536639; doi:10.1371/journal.pone.0274425)
Supplement: S1 File — (XLSX) [file pone.0274425.s001.xlsx]

## Sheet: 收案資料
code	onset	first cane use	Age	test week	onset_day	time since first cane use	test date	BI	FMA	Mini cogc	memory3item	TUG		walk time_single_1	walk time_low_1	math_low_1	math_low_1	math time_single1_1	math_single1_1	math_single1_1	walk time_high_1	math_high_1	math_high_1	math time_single3_1	math_single3_1	math_single3_1	walk time_high_2	math_high_2	math_high_2	walk time_high_2	math_high_2	math_high_2	math time_single1_2	math_single1_2	math_single1_2	walk time_low_2	math_low_2	math_low_2	walk time_signle_2	GAITRite length	walk-velocity_S	walk-velocity_L	walk-velocity_H	walk-DTC_H	math_single1	math_single3	math_low1	math_high3	math_DTC
1	2018-09-27	2018-11-14	49.8222	0 week	54	6	2018-11-20	50	22	4	3	90.102		34.2	44.57	21	0.471169	20	16	0.8	49.42	14	0.283286	20	7	0.35	20	10	0.5	44.83	15	0.334597	20	20	1	35.63	12	0.336795	47.92	4.25	0.106479	0.107319	0.0904001	15.7647	0.9	0.425	0.403982	0.308942	27.3078
			49.8222	1 week	62	14	2018-11-28	50	24	4	3	72.29		33.43	36.7	13	0.354223	20	25	1.25	33.45	12	0.358744	20	9	0.45	20	10	0.5	33.89	12	0.354087	20	26	1.3	27.76	11	0.396254	32.38	4.25	0.129193	0.134451	0.126231	6.11404	1.275	0.475	0.375239	0.356416	24.9651
			49.8222	2 week	69	21	2018-12-05	55	27	4	3	69.8		28.98	31.29	11	0.35155	20	20	1	35.63	9	0.252596	20	8	0.4	20	8	0.4	30.29	11	0.363156	20	16	0.8	32.95	11	0.333839	33.14	4.25	0.137448	0.132405	0.129796	1.97033	0.9	0.4	0.342695	0.307876	23.031
			49.8222	8 week	109	61	2019-01-14	70	28	4	3	68.01		26.76	27.01	11	0.407257	20	10	0.5	27.38	9	0.328707	20	7	0.35	20	6	0.3	28.01	9	0.321314	20	11	0.55	24.64	9	0.36526	27.48	4.25	0.156739	0.164916	0.153477	6.93642	0.525	0.325	0.386258	0.32501	-0.00321569
			49.8222	12week	146	98	2019-02-20	80	29	4	3	65.57		25.33	28.73	16	0.556909	20	19	0.95	27.51	9	0.327154	20	7	0.35	20	9	0.45	31.02	12	0.386847	20	18	0.9	25.57	10	0.391083	26.91	4.25	0.16286	0.15707	0.145749	7.20755	0.925	0.4	0.473996	0.357	10.7499
2	2018-09-23	2018-11-22	64.9444	0 week	68	8	2018-11-30	35	24	5	3	101.89		47.01	81.55	19	0.232986	20	16	0.8	65.48	16	0.244349	20	11	0.55	20	4	0.2	66.86	18	0.269219	20	18	0.9	54.08	30	0.554734	67.05	4.25	0.0768959	0.0653513	0.0642355	1.70737	0.85	0.375	0.39386	0.256784	31.5242
			64.9444	1 week	75	15	2018-12-07	45	24	5	3	80.36		46.95	40.54	28	0.690676	20	17	0.85	67.26	13	0.19328	20	9	0.45	20	9	0.45	29.2	18	0.616438	20	19	0.95	73.25	43	0.587031	37.7	4.25	0.101627	0.0814276	0.104368	-28.1725	0.9	0.45	0.638853	0.404859	10.0313
			64.9444	2 week	82	22	2018-12-14	75	29	5	3	105.57		53.17	70.73	39	0.551393	20	20	1	74.02	20	0.270197	20	12	0.6	20	6	0.3	78.73	15	0.190525	20	17	0.85	59.63	43	0.721114	57.82	4.25	0.0767181	0.0656803	0.0556994	15.1961	0.925	0.45	0.636253	0.230361	48.8087
			64.9444	8 week	121	61	2019-01-22	80	31	5	3	85.8		39.98	37.98	28	0.73723	20	20	1	42.07	18	0.427858	20	15	0.75	20	9	0.45	40.66	10	0.245942	20	20	1	35.92	23	0.640312	44.73	4.25	0.100659	0.11511	0.102774	10.7168	1	0.6	0.688771	0.3369	43.85
3	2018-11-25	2018-12-20	53.0528	0 week	45	20	2019-01-09	55	14	5	3	85.91		38.13	42.2	10	0.236967	20	12	0.6	53.82	4	0.0743218	20	4	0.2	20	1	0.05	54.83	5	0.091191	20	9	0.45	33.91	12	0.353878	46.86	4.25	0.101078	0.113021	0.0782396	30.7745	0.525	0.125	0.295422	0.0827564	33.7949
			53.0528	1 week	52	27	2019-01-16	55	13	5	3	93.51		40.29	40.64	11	0.270669	20	12	0.6	37.23	5	0.1343	20	3	0.15	20	6	0.3	39.92	7	0.175351	20	16	0.8	33.1	11	0.332326	36.61	4.25	0.110787	0.116488	0.110309	5.30416	0.7	0.225	0.301498	0.154825	31.1887
			53.0528	4 week	89	64	2019-02-22	80	12	5	3	87.94		35.44	35.57	10	0.281136	20	11	0.55	40.2	6	0.149254	20	6	0.3	20	5	0.25	31.42	5	0.159134	20	12	0.6	26.27	10	0.380662	31.98	4.25	0.126408	0.140632	0.120493	14.3206	0.575	0.275	0.330899	0.154194	43.9294
4	2018-09-16	2018-12-10	72.1778	0 week	115	30	2019-01-09	50	16	5	3	173.2		82.1	98.76	19	0.192386	20	13	0.65	114.98	13	0.113063	20	6	0.3	20	1	0.05	108.26	9	0.0831332	20	13	0.65	94.1	18	0.191286	83.56	4.25	0.0513139	0.0440992	0.0381101	13.5808	0.65	0.175	0.191836	0.0980982	43.9439
			72.1778	1 week	122	37	2019-01-16	45	16	5	3	190.23		73.83	89.88	18	0.200267	20	15	0.75	100.05	15	0.149925	20	7	0.35	20	5	0.25	99.41	14	0.140831	20	10	0.5	74.98	18	0.240064	93.85	4.25	0.0514249	0.0519835	0.0426155	18.0211	0.625	0.3	0.220166	0.145378	51.5407
			72.1778	2 week	129	44	2019-01-23	60	16	5	3	110.39		57.41	71.7	15	0.209205	20	14	0.7	74.75	13	0.173913	20	7	0.35	20	5	0.25	84.82	9	0.106107	20	14	0.7	75.4	19	0.251989	86.04	4.25	0.0617123	0.0578204	0.0534811	7.50471	0.7	0.3	0.230597	0.14001	53.33
			72.1778	4 week	159	74	2019-02-22	70	17	5	3	96.98		40.54	44.88	10	0.222816	20	16	0.8	55.73	9	0.161493	20	6	0.3	20	4	0.2	42.85	13	0.303384	20	13	0.65	38.7	13	0.335917	48.17	4.25	0.096532	0.102258	0.0877219	14.2152	0.725	0.25	0.279367	0.232438	7.02464
			72.1778	8 week	173	88	2019-03-08	80	15	5	3	94.01		44.29	43.91	11	0.250512	20	11	0.55	43.88	9	0.205105	20	7	0.35	20	9	0.45	49.13	10	0.203542	20	14	0.7	43.39	19	0.437889	46.98	4.25	0.0932112	0.0973689	0.0916801	5.84246	0.625	0.4	0.344201	0.204323	48.9192
5	2019-02-15	2019-03-10	82.2889	0 week	33	10	2019-03-20	40	19	4	2	141.52		71.2	91.36	7	0.07662	20	6	0.3	103.01	10	0.097078	20	3	0.15	30	3	0.1	94.07	11	0.116934	20	2	0.1	69.44	16	0.230415	40.66	4.25	0.0821082	0.0538616	0.0432186	19.7598	0.2	0.125	0.153517	0.107006	14.3951
			82.2889	1 week	40	17	2019-03-27	40	22	3	2	84.5		36.41	26.83	9	0.335445	20	11	0.55	53.66	4	0.0745434	20	0	0	20	7	0.35	46.76	5	0.106929	20	10	0.5	37.17	10	0.269034	24.7	4.25	0.144395	0.136372	0.085046	37.6368	0.525	0.175	0.30224	0.0907362	48.1507
			82.2889	2 week	47	24	2019-04-03	50	23	5	3	60.14		24.98	17.36	1	0.0576037	20	8	0.4	25.24	5	0.198098	20	3	0.15	20	5	0.25	25.54	4	0.156617	20	10	0.5	23.27	7	0.300817	13.11	4.25	0.247158	0.213727	0.167395	21.6784	0.45	0.2	0.17921	0.177358	11.3212
			82.2889	4 week	63	40	2019-04-19	50	26	3	2	55.98		19.64	27.2	9	0.330882	20	11	0.55	39.26	4	0.101885	20	5	0.25	20	3	0.15	25.33	5	0.197394	20	7	0.35	34.73	1	0.0287936	17.58	4.25	0.229074	0.139311	0.138019	0.927663	0.45	0.2	0.179838	0.14964	25.1802
6	2018-12-03	2019-03-02	62.5333	0 week	120	31	2019-04-02
			62.5333	1 week	127	38	2019-04-09	60	17	5	3	55.73		27.16	30.03	73	2.4309	20	35	1.75	30.51	11	0.360538	20	13	0.65	20	9	0.45	30.01	13	0.433189	20	39	1.95	29.01	47	1.62013	31.29	4.25	0.146153	0.144013	0.140459	2.46793	1.85	0.55	2.02552	0.396863	27.843
			62.5333	2 week	137	48	2019-04-19	65	18	5	3	63.95		25.17	33.57	41	1.22133	20	45	2.25	23.73	16	0.674252	20	13	0.65	20	13	0.65	25.11	14	0.557547	20	42	2.1	28.19	51	1.80915	31.29	4.25	0.152339	0.138682	0.174177	-25.5944	2.175	0.65	1.51524	0.615899	5.24625
7	2019-03-22	2019-04-25	56.6139	0 week	40	6	2019-05-01
			56.6139	1 week	49	15	2019-05-10	50	33	5	2	43.16		17.69	14.23	7	0.491918	20	14	0.7	25.07	3	0.119665	20	4	0.2	20	1	0.05	22.98	1	0.0435161	20	21	1.05	22.01	10	0.454339	24.17	4.25	0.208043	0.245879	0.177234	27.9182	0.875	0.125	0.473129	0.0815905	34.7276
			56.6139	4 week	70	36	2019-05-31	75	32	5	2	46.07		17.29	15.36	14	0.911458	20	27	1.35	18.57	2	0.107701	20	4	0.2	20	4	0.2	18.98	4	0.210748	20	20	1	18.76	11	0.586354	14.89	4.25	0.265617	0.251619	0.226392	10.026	1.175	0.2	0.748906	0.159224	20.3878
8	2016-03-26	2016-06-05	50.4	0	122	51	2016-07-26	90	31	28	2	29.074		15.523	13.247	5	0.377444	13.247	8	0.60391	12.897	4	0.31015	12.897	4	0.31015	12.897	6	0.465224	17.875	5	0.27972	13.247	11	0.830377	14.191	7	0.49327	16.808	5.56	0.344487	0.405758	0.371078	8.54677	0.717144	0.387687	0.435357	0.294935	23.9245
			50.4	1	131	60	2016-08-04	95	32	29	2	23.16		12.003	9.926	5	0.503728	9.926	7	0.705219	10.644	3	0.281849	10.644	5	0.469748	10.644	2	0.187899	12.902	4	0.310029	9.926	9	0.90671	10.977	5	0.455498	11.156	5.56	0.480802	0.533329	0.47665	10.6274	0.805964	0.328824	0.479613	0.295939	10.0007
			50.4	2	137	66	2016-08-10	100	34	29	3	20.647		11.319	8.75	6	0.685714	8.75	7	0.8	10.377	3	0.289101	10.377	4	0.385468	10.377	4	0.385468	9.799	4	0.408205	8.75	6	0.685714	10.19	6	0.588813	9.49	5.56	0.538545	0.590531	0.551603	6.59207	0.742857	0.385468	0.637263	0.348653	9.55072
9	2016-06-13	2016-06-25	57.4361	0	60	48	2016-08-12	90	31	27	1	33.935		23.844	25.28	9	0.356013	25.28	28	1.10759	34.349	2	0.0582259	34.349	7	0.203791	34.349	6	0.174678	26.378	0	0	25.28	11	0.435127	23.289	9	0.386449	17.76	5.56	0.273123	0.229338	0.186325	18.7554	0.771361	0.189234	0.371231	0.0291129	84.6154
			57.4361	1	70	58	2016-08-22	90	30	28	3	24.614		14.33	18.105	10	0.552334	18.105	12	0.6628	21.363	4	0.18724	21.363	7	0.327669	21.363	7	0.327669	27.394	2	0.0730087	18.105	14	0.773267	21.441	11	0.513036	16.161	5.56	0.366018	0.283207	0.231614	18.2175	0.718034	0.327669	0.532685	0.130124	60.288
